# Supplementary material for: Diagnostic Accuracy of Left Atrial/Left Atrial Appendage Thrombus in Patients with Atrial Fibrillation: A Systematic Review and Network Meta-Analysis
Source: Rev Cardiovasc Med. 2023 Nov 27;24(11):334. doi: 10.31083/j.rcm2411334 (PMC11272870; doi:10.31083/j.rcm2411334)
Supplement: Supplementary file 1 [file 2153-8174-24-11-334-s1.zip]

Archive with 3 entries (2 files):
- 2153-8174-24-11-334-s1/
- 2153-8174-24-11-334-s1/PRISMA NMA checklist.pdf
- 2153-8174-24-11-334-s1/Supplementary Material-V2 for reviewing..docx
